# Supplementary material for: Is body fat mass associated with worse gross motor skills in preschoolers? An exploratory study
Source: PLoS One. 2022 Mar 9;17(3):e0264182. doi: 10.1371/journal.pone.0264182 (PMC8906635; doi:10.1371/journal.pone.0264182)
Supplement: S1 Data — (XLSX) [file pone.0264182.s001.xlsx]

## Sheet: Plan1
Number child	Age	Sex	Mother's age (years)	Maternal Education	Economic Status	ECERS	HOME	Sedentary time	Light time	Moderate time	Moderate to Vigorous time	Classification PA	TGMD2LP	TGMD2CO	TGMD2QMG	IMC	IMCEscoreZ	IMC Class
32	4	1	37	3	2	2.55	50	50	197.86	46.88	70.08	1	10	9	97	23.4	4.790	2
4	5	2	30	4	4	2.71	48	48	174.25	47.05	65.13	1	7	10	91	22.4	3.120	2
10	5	2	45	4	3	1.96	48	48	141.77	31.22	46.77	2	7	6	79	23.5	3.690	2
50	4	1	37	3	2	2.85	47	47	150.38	27.94	39.02	2	12	13	115	14.6	-.600	1
29	5	1	34	4	2	2.51	47	47	152.83	32.88	48.88	2	9	10	97	21.4	3.520	2
13	5	1	34	2	4	2.5	47	47	147.91	45.19	66.13	1	9	10	97	24.2	4.970	2
17	5	1	28	4	3	2.54	47	47	165.5	19.27	24.83	2	5	9	82	21	3.540	2
46	4	2	35	2	3	2.77	47	47	226.88	45.02	62.2	1	9	7	85	21.9	3.510	2
33	5	1	32	4	4	2.5	45	45	243.58	42.33	63.91	1	9	10	97	14.6	-.550	1
44	5	2	30	4	5	2.65	45	45	134.41	10.44	45.83	2	10	10	100	14.6	-.450	1
14	5	1	35	4	3	2.65	44	44	205	52.86	77.08	1	8	10	94	21.8	3.680	2
15	5	1	26	4	4	2.65	44	44	181.5	35.94	54.16	2	7	7	82	16.5	.870	1
1	5	2	41	3	5	2.71	44	44	256.5	37.05	49.75	2	14	7	103	20.8	2.610	2
52	5	2	30	3	2	2.8	44	44	167.19	38.05	61.08	1	7	6	73	20.1	2.400	2
12	4	1	33	3	4	2.55	43	43	256.08	59.94	82.86	1	7	9	89	16.1	.670	1
11	3	1	25	3	4	2.73	43	43	188.02	43	63.38	1	10	8	94	19	2.620	2
35	5	2	33	3	4	2.5	42	42	234.13	36.88	57.38	2	8	15	97	16.3	.620	1
30	4	1	25	3	5	2.85	42	42	240.19	52.11	72.36	1	7	7	82	21.9	4.160	2
28	5	1	34	3	4	2.51	42	42	184.52	38.86	64.83	1	9	4	79	14.3	-.790	1
8	5	2	37	4	3	1.96	40	40	140.69	30.13	43.27	2	7	6	79	20.6	2.680	2
45	4	1	26	2	5	2.72	39	39	167.83	38.22	64.02	1	12	14	118	15.8	.450	1
36	5	1	36	3	3	2.65	39	39	130.41	26.66	40.91	2	9	7	89	14.1	-.930	1
41	4	2	42	4	3	2.9	38	38	168.63	31.27	49.3	2	10	9	97	15.3	.060	1
37	4	2	36	3	3	2.73	38	38	138.61	19.77	26.47	2	7	9	89	15.2	-.060	1
18	5	2	32	3	4	2.72	38	38	195.05	49	74.27	1	6	8	82	21.9	3.000	2
9	5	2	37	4	3	2.71	38	38	179.13	53.88	78.02	1	5	7	76	22.4	3.140	2
42	4	2	26	3	4	2.9	38	38	177.47	46.52	74.52	1	6	6	76	16.3	.660	1
34	5	2	38	3	5	2.54	37	37	156.88	30.33	47.25	2	10	13	109	14.3	-.700	1
6	5	2	36	3	4	2.71	37	37	188.8	40.69	58.55	2	9	12	103	20.5	2.630	2
7	5	1	32	3	4	2.71	37	37	143.97	30.27	43.38	2	6	8	82	30.1	7.570	2
47	5	2	34	3	5	1.96	37	37	225.83	59.36	98.11	1	9	8	91	14.8	-.310	1
40	5	1	28	3	5	2.92	37	37	228.88	59.55	92.05	1	8	8	89	24.4	4.930	2
51	5	2	37	3	5	2.8	37	37	246.61	42.22	55.58	2	11	7	94	15.5	.140	1
5	5	2	37	3	4	2.71	37	37	218.05	45.22	66.97	1	5	7	76	15.4	.090	1
22	4	1	28	3	5	2.72	36	36	199.13	43.44	62.36	1	9	10	97	15.5	.250	1
39	5	1	24	3	5	2.92	36	36	157.94	45.41	59.08	2	6	8	82	22.7	4.080	2
31	5	2	24	2	5	2.71	36	36	202.18	45.61	72.25	1	7	6	79	21.1	2.790	2
43	3	1	26	3	4	2.85	35	35	231.58	41.58	63	1	12	10	106	15.5	.120	1
19	5	1	22	3	4	2.5	34	34	187.22	43.86	67.08	1	9	9	94	16.1	.580	1
21	4	1	32	1	4	2.72	34	34	196.66	48.22	70.08	1	4	8	76	21.3	3.730	2
23	5	2	24	3	5	1.96	33	33					8	6	82	16.3	.640	1
20	4	2	29	3	6	2.72	33	33	187.69	33.38	53.33	2	10	6	89	17	1.120	1
27	5	1	32	3	6	1.9	32	32	184.52	38.25	54.88	2	7	11	94	21.2	3.430	2
25	4	1	32	3	6	2.71	32	32	145.13	29.69	51.41	2	9	11	100	20.2	2.970	2
53	5	2	22	3	5	2.48	32	32	177.5	36.97	53.41	2	8	7	85	15.4	.100	1
49	4	1	23	2	6	2.75	31	31	188.5	32.47	46.75	2	11	8	97	14.7	-.470	1
3	5	1	38	3	4	2.71	31	31	160.72	35.77	62.44	1	8	7	85	14.8	-.360	1
26	5	1	23	2	6	1.9	30	30	218.3	47.33	74.91	1	11	8	97	15.7	.330	1
16	3	1	20	1	4	2.09	30	30	215.08	47.38	61.38	1	7	8	85	21.3	3.870	2
				Primary=1, 2	Class a-B: 1,2,3							1=Active						1=Eutrophic
				Secondary=3	Class C:4,5							2=Insufficiently active						2=Overweight
Sex=1 is Boy				Higher=4	Class D-E:6
Sex=2 is Girl
